# Supplementary material for: Effects of Fasting and Lifestyle Modification in Patients with Metabolic Syndrome: A Randomized Controlled Trial
Source: J Clin Med. 2022 Aug 14;11(16):4751. doi: 10.3390/jcm11164751 (PMC9410059; doi:10.3390/jcm11164751)
Supplement: Supplementary file 1 [file jcm-11-04751-s001.zip]

Archive with 1 entries (1 files):
- jcm-1792079-supplementary.pdf
